# Supplementary material for: The Interplay of Cholesterol and Ligand Binding in hTSPO from Classical Molecular Dynamics Simulations
Source: Molecules. 2021 Feb 26;26(5):1250. doi: 10.3390/molecules26051250 (PMC7956637; doi:10.3390/molecules26051250)
Supplement: Supplementary file 1 [file molecules-26-01250-s001.zip]

Archive with 64 entries (62 files):
- molecules-1054023-supplementary/Definitions/
- molecules-1054023-supplementary/Definitions/author1.pdf
- molecules-1054023-supplementary/Definitions/author2.jpg
- molecules-1054023-supplementary/Definitions/chicago2.bst
- molecules-1054023-supplementary/Definitions/journalnames.tex
- molecules-1054023-supplementary/Definitions/logo-ccby.eps
- molecules-1054023-supplementary/Definitions/logo-ccby-eps-converted-to.pdf
- molecules-1054023-supplementary/Definitions/logo-ccby-nc.eps
- molecules-1054023-supplementary/Definitions/logo-ccby-nc-nd.eps
- molecules-1054023-supplementary/Definitions/logo-ccby-nc-nd-eps-converted-to.pdf
- molecules-1054023-supplementary/Definitions/logo-mdpi.eps
- molecules-1054023-supplementary/Definitions/logo-mdpi-eps-converted-to.pdf
- molecules-1054023-supplementary/Definitions/logo-orcid.eps
- molecules-1054023-supplementary/Definitions/logo-orcid-eps-converted-to.pdf
- molecules-1054023-supplementary/Definitions/logo-updates.pdf
- molecules-1054023-supplementary/Definitions/mdpi.bst
- molecules-1054023-supplementary/Definitions/mdpi.cls
- molecules-1054023-supplementary/Definitions/molecules-logo.eps
- molecules-1054023-supplementary/Definitions/molecules-logo-eps-converted-to.pdf
- molecules-1054023-supplementary/figures/
- molecules-1054023-supplementary/figures/4mds_aver_chl_binding_jan28.png
- molecules-1054023-supplementary/figures/4mds_opening.png
- molecules-1054023-supplementary/figures/4mds_plot_chl_apo_jan28.png
- molecules-1054023-supplementary/figures/4mds_plot_chl_holo_jan28.png
- molecules-1054023-supplementary/figures/align_HL_nov26.jpg
- molecules-1054023-supplementary/figures/apo_hTSPO_TM1-TM2_closed_conf.png
- molecules-1054023-supplementary/figures/docking1_jan21.png
- molecules-1054023-supplementary/figures/docking2_jan21.png
- molecules-1054023-supplementary/figures/figure2_dec31.png
- molecules-1054023-supplementary/figures/Fivesnapshots-PKAinBS-16x8cm_jan28.png
- molecules-1054023-supplementary/figures/legend.pdf
- molecules-1054023-supplementary/figures/make_pka_dec31.png
- molecules-1054023-supplementary/figures/nave_chl_dec31.png
- molecules-1054023-supplementary/figures/pca-apo_dec31.png
- molecules-1054023-supplementary/figures/pca-holo_dec31.png
- molecules-1054023-supplementary/figures/plot_chl_dec31.png
- molecules-1054023-supplementary/figures/replicates.png
- molecules-1054023-supplementary/figures/rmsd_dec31.png
- molecules-1054023-supplementary/figures/rmsd_tms_dec31.png
- molecules-1054023-supplementary/figures/rmsd_tms_PKA_dec31.png
- molecules-1054023-supplementary/figures/rmsf_dec31.png
- molecules-1054023-supplementary/figures/sm_chl_binding_jan15.png
- molecules-1054023-supplementary/figures/tm1_apo_new.eps
- molecules-1054023-supplementary/figures/tm1_apo_new-eps-converted-to.pdf
- molecules-1054023-supplementary/figures/tm1_holo_new.eps
- molecules-1054023-supplementary/figures/tm1_holo_new-eps-converted-to.pdf
- molecules-1054023-supplementary/figures/tm2_apo_new.eps
- molecules-1054023-supplementary/figures/tm2_apo_new-eps-converted-to.pdf
- molecules-1054023-supplementary/figures/tm2_holo_new.eps
- molecules-1054023-supplementary/figures/tm2_holo_new-eps-converted-to.pdf
- molecules-1054023-supplementary/figures/tm3_apo_new.eps
- molecules-1054023-supplementary/figures/tm3_apo_new-eps-converted-to.pdf
- molecules-1054023-supplementary/figures/tm3_holo_new.eps
- molecules-1054023-supplementary/figures/tm3_holo_new-eps-converted-to.pdf
- molecules-1054023-supplementary/figures/tm4_apo_new.eps
- molecules-1054023-supplementary/figures/tm4_apo_new-eps-converted-to.pdf
- molecules-1054023-supplementary/figures/tm4_holo_new.eps
- molecules-1054023-supplementary/figures/tm4_holo_new-eps-converted-to.pdf
- molecules-1054023-supplementary/figures/tm5_apo_new.eps
- molecules-1054023-supplementary/figures/tm5_apo_new-eps-converted-to.pdf
- molecules-1054023-supplementary/figures/tm5_holo_new.eps
- molecules-1054023-supplementary/figures/tm5_holo_new-eps-converted-to.pdf
- molecules-1054023-supplementary/molecules-1054023-supplementary.tex
- molecules-1054023-supplementary/tspo.bib
