# Supplementary material for: The Interplay of Cholesterol and Ligand Binding in hTSPO from Classical Molecular Dynamics Simulations
Source: Molecules. 2021 Feb 26;26(5):1250. doi: 10.3390/molecules26051250 (PMC7956637; doi:10.3390/molecules26051250)
Supplement: Supplementary file 1 [file molecules-26-01250-s001.zip › molecules-1054023-supplementary/molecules-1054023-supplementary.tex]

\documentclass[molecules,supfile,accept,moreauthors,pdftex]{Definitions/mdpi} 
\usepackage{upgreek}
%\usepackage{graphicx}
%\usepackage{color}
\usepackage{subfigure}
\usepackage{tabularx}
\usepackage{xcolor}
\usepackage[utf8]{inputenc}
\usepackage{hyperref}
%\usepackage{ulem}
%\hypersetup{
%	colorlinks = true,
%	linkcolor= blue,
%	urlcolor= blue,
%}
%\renewcommand{\arraystretch}{1.5}
\setcounter{specialtable}{0}
\renewcommand{\thespecialtable}{S\arabic{specialtable}}
%=================================================================
\firstpage{1} 
\makeatletter 
\setcounter{page}{\@firstpage} 
\makeatother
\pubvolume{1}
\issuenum{1}
\articlenumber{1}
\pubyear{2021}
\copyrightyear{2021}
\externaleditor{\hl{Academic Editor: Firstname Lastname} %MDPI: please confirm if Academic Editor should be added.
} % For journal Automation, please change Academic Editor to "Communicated by"
\datereceived{} 
\dateaccepted{} 
\datepublished{} 
\hreflink{https://doi.org/} % Please use \linebreak if need to do line break
%------------------------------------------------------------------
% The following line should be uncommented if the LaTeX file is uploaded to arXiv.org
%\pdfoutput=1

%======================================================

\Title{The Interplay of Cholesterol and Ligand Binding in \textit{h}TSPO from Classical Molecular Dynamics Simulations}
\TitleCitation{The Interplay of Cholesterol and Ligand Binding in \textit{h}TSPO from Classical Molecular Dynamics Simulations}
% Author Orchid ID: enter ID or remove command
\newcommand{\orcidauthorA}{0000-0003-0091-6732} % Add \orcidA{} behind the author's name
\newcommand{\orcidauthorB}{0000-0002-6331-2453} % Add \orcidB{} behind the author's name
\newcommand{\orcidauthorC}{0000-0002-2032-4630}
\newcommand{\orcidauthorD}{0000-0002-9010-0149}

\Author{Hien T. T. Lai $^{1}$\orcidA{}, 
        Alejandro Giorgetti $^{2,3}$, 
        Giulia Rossetti $^{2,4,5}$\orcidC{}, 
        Toan T. Nguyen $^{1,}$*\orcidB, 
        Paolo Carloni $^{2,6,7}$ \orcidD, 
        Agata~Kranjc~$^{2,8,9,}$*  
}
\AuthorNames{Hien T. T. Lai, Alejandro Giorgetti, Giulia Rossetti, Toan T. Nguyen, Paolo Carloni and Agata Kranjc}
% MDPI internal command: Authors, for citation in the left column
\AuthorCitation{Lai, H.T.T.; Giorgetti, A.; Rossetti, G.; Nguyen, T.T.; Carloni, P.; Kranjc, A.}


\begin{document}
%%%%%%%%%%%%%%%%%%%%%%%%%%%%%%%%%%%%%%%%%%%%%%%%%%%%%%%%%%%%%%%%%%%%%%%%%%%%
%%%%%%%%%%%%%%%%%%%%%%%%%%%%%%%%%%%%%%%%%%%%%%%%%%
\small{ 
\begin{enumerate}[leftmargin=*,labelsep=5mm]
\item[1] VNU Key Laboratory for Multiscale Simulation of Complex Systems, 
	VNU University of Science,
	Vietnam National University,
	Hanoi 11416, Vietnam; 
	laithithuhien\_t60@hus.edu.vn
\item[2] Institute of Neuroscience and Medicine (INM-9)/Institute for Advanced Simulation (IAS-5), Forschungszentrum Jülich, D-52425 Jülich, Germany; alejandro.giorgetti@univr.it (A.G.); g.rossetti@fz-juelich.de (G.R.); p.carloni@fz-juelich.de  (P.C.)   %MDPI: please confirm if INM-9 and IAS-5 should be two affiliations.
\item[3] Department of Biotechnology, University of Verona, Strada Le Grazie 15, 37134 Verona, Italy
\item[4] Jülich Supercomputing Center (JSC), Forschungszentrum Jülich, 52428 Jülich, Germany
\item[5] University Hospital Aachen, RWTH Aachen University, 52078 Aachen, Germany
\item[6] Department of Physics, RWTH Aachen University, 52078 Aachen, Germany
\item[7] JARA-BRAIN Institute "Molecular Neuroscience and Neuroimaging" INM-11, Forschungszentrum Jülich, 52428 Jülich, Germany
\item[8] Laboratoire de Biochimie Théorique, UPR 9080 CNRS, Université de Paris, 13 rue Pierre et Marie Curie, F-75005 Paris, France
\item[9] Institut de Biologie Physico-Chimique-Fondation Edmond de Rotschild, PSL Research University, 75005 Paris, France %MDPI: please add post code
\item[*] Correspondence: toannt@hus.edu.vn  (T.T.N.); a.kranjc.pietrucci@fz-juelich.de (A.K.)
\end{enumerate}}
%%%%%%%%%%%%%%%%%%%%%%%%%%%%%%%%%%%%%%%%%%%%%%%%%%
\vspace{10mm}
\section{The PK11195 Binding Affinities and Docking Poses }

Human and mouse TSPO bind PK11195 with higher, nanomolar affinity relative to the bacterial TSPO that is in the micromolar range  (Table~\ref{smtable: pka}).
\setcounter{specialtable}{0}

%%%%%%%%%% table s1
% start a new page without indent 4.6cm
%\clearpage
\end{paracol}
\nointerlineskip
\begin{specialtable}[H]
	\caption{Experimentally defined dissociation constants ($K_{d}$) of the PK11195 molecule for human (\textit{h}), mouse (\textit{Mo}) and \textit{Rhodobacter sphaeroides} (\textit{Rs}) TSPO proteins. To the best of our knowledge, these data are not available for \textit{Bacillus cereus} (\textit{Bc}) TSPO.
	} % go to the main text now 

	\begin{tabularx}{\textwidth}{
	>{\raggedright\arraybackslash}X
	>{\centering\arraybackslash}X 
	%|>{\centering\arraybackslash}X 
	}
		\toprule
		\textbf{Models}				& \boldmath{$K_{d}$}	
		%& \textbf{Refs} 	
		\\
		\midrule
		\multirow{4}{*}{\textit{h}TSPO (brain tissue)}        &   2.1 $\pm$ 0.1 nM         \cite{awad1991peripheral} \\
		&  30.6 $\pm$ 13.7 nM      \cite{owen2010two}  \\
		&   2.7 $\pm$ 0.5 nM       \cite{rao1997characterization} \\
		&   5.2 $\pm$ 3.0 nM     \cite{briard2008synthesis} \\
		\midrule
		\textit{Mo}TSPO      &  7.8 $\pm$ 2.8 nM   \cite{culty2001peripheral}  \\
		\midrule
		\textit{Rs}TSPO      & 10 $\pm$ 1 $\upmu$M    \cite{li2013characterization} \\
		\midrule
		\textit{Bc}TSPO      & No data     \\
		\bottomrule
		\end{tabularx}
	\label{smtable: pka}
\end{specialtable}	
\begin{paracol}{2}
%\linenumbers
\switchcolumn
% start a new page without indent 4.6cm
\clearpage
\end{paracol}
\nointerlineskip
\begin{figure}[H]
	\widefigure
	\subfigure{\includegraphics[width= 0.68\textwidth]{figures/docking1_jan21.png}}\\
	
	\caption{\textit{Cont}.}
\label{fig:petit3leaks3D}
\end{figure}

\begin{figure}[H]\ContinuedFloat
\widefigure
\setcounter{subfigure}{1}
	\subfigure{\includegraphics[width= 0.68\textwidth]{figures/docking2_jan21.png}}
	\caption{3D and 2D representations of the PK11195 binding poses obtained by docking. They differ from the one (pose number 10) used as starting configuration for the MD simulations (see Materials and Methods, Section {3.2}). The docking pose number 5 (violet balls and sticks representation) turned out to be very similar to the conformation adopted by  the ligand in the final part of our MD simulations (namely, after 450 ns). The latter is represented here in orange balls and sticks (see also Figure 3c; RMSD between the two poses is 1.8 \AA). The interactions between PK11195 and \textit{h}TSPO shown in 2D plots were obtained by Discovery tool \cite{discovery2016}.  Hydrogen bond, Van der Waals, $\pi$-alkyl, $\pi$-$\pi$ interactions are represented as  green circles, light green circles, light pink circles and dark pink circles, respectively.
	}
	\label{smfig: pka_poses}
	\end{figure}
\begin{paracol}{2}
%\linenumbers
\switchcolumn

	


%%%%%%%%%%%%%%%%%%%%%%%%%%%%%%%%%%%%%%%%%%%%%%%%%%%%%%%%%%%%%%%%%%%%%%%%%%%%%%%%%%%%%%%%
%%%%%%%%%%%%%%%%%%%%%%%%%%%%%%%%%%%%%%%%%%%%%%%%%%%%%%%%%%%%%%%%%%%%%%%%%%%%%%%%%%%%%%%%

\section{Additional MD Simulations Results}

%\vspace
% figure S2
% start a new page without indent 4.6cm
%\clearpage
\end{paracol}
\nointerlineskip
\begin{figure}[H]
	\centering
	\subfigure{\includegraphics[width=.98 \textwidth]{figures/Fivesnapshots-PKAinBS-16x8cm_jan28.png}}
	\caption{MD snapshots showing the PK11195 ligand in its binding pocket at 0 ns, 250 ns, 500 ns, 750 ns and 1000 ns. The transmembrane helices I and II (TM I---yellow, and TM II---orange) and the rest of the proteins are shown in cartoon and ‘surface’ representations, respectively. The ligand's chlorophenyl ring  initially faces TM I. Then, it moves  towards  TM II. At the end of the dynamics, it is closer to TM II than to TM I. }
	\label{smfig: snapshot_pka}
\end{figure}
\begin{paracol}{2}
%\linenumbers
\switchcolumn


\vspace{-6pt}
%%%%%%%% figure s3
% start a new page without indent 4.6cm
%\clearpage
\end{paracol}
\nointerlineskip
\begin{figure}[H]
	\centering
	\subfigure{\includegraphics[width=.98 \textwidth]{figures/apo_hTSPO_TM1-TM2_closed_conf.png}}
	\caption{Apo \textit{h}TSPO does not exhibit an open access channel to the ligand binding pocket (located between the TM I and TM II helices), as shown by these MD snapshots after 0 ns, 500 ns, 1000 ns. The helices are packed against each other during  the entire MD. This contrasts with holo \textit{h}TSPO, where the helices TM I and TM II open up, forming a direct access to the ligand binding site (\mbox{Figure~3a, top}). }
	\label{smfig: apo_pose}
\end{figure}
\begin{paracol}{2}
%\linenumbers
\switchcolumn


\clearpage
We have run two additional 450 ns long MD simulation replicas for the apo and holo proteins. We analyzed them and we reported and commented on the results in the Supplementary Material (Figures \ref{smfig: chl_4mds}--\ref{smfig: 4md_opening}).

In addition to our 1000 ns long MD simulation (replicas A-R0-1000 and H-R0-1000, for Apo and Holo Replica 0 of 1000 ns) we ran two more independent 450 ns long simulations for both the holo protein and the apo protein (hereafter replicas A/H-R1-450 and A/H-R2-450). By including all these simulations in the analysis, we suggest that in the apo protein, CHL binds to TM II more than to TM V and more than to the other three helices (\mbox{Figure~\ref{smfig: chl_4mds}}). In the holo protein CHL binds more frequently to TM I and TM V than to the other three. CHL binds more to the protein in the 1000 ns long MD simulation than in the others (Figure~\ref{smfig: aver_chl}).

\vspace{2mm}
%%%%%%%% figure s4
\begin{figure}[H]
	\subfigure{\includegraphics[width= 0.45\textwidth]{figures/4mds_plot_chl_apo_jan28.png}}\\
	\subfigure{\includegraphics[width= 0.45\textwidth]{figures/4mds_plot_chl_holo_jan28.png}} 
	\caption{The number of cholesterol molecules (Naverage CHL) binding to each helix of the protein ((TM I--TM V), averaged over our three MD simulations (R0-R2) for the \textit{h}TSPO (left) and \textit{h}TSPO--PK11195 (right) proteins. R0 is run for 1000 ns, while the others for 450 ns. For comparison, for R0 we show both the results for 1000 ns (A/H-R0-1000, violet line) and for the first 450 ns (A/H-R0-450 green dashed line). A/H-R1-450 and A/H-R2-450 are represented in blue dashed and orange dashed line, respectively.}
	\label{smfig: chl_4mds}
\end{figure}

%\vspace{20mm}
\vspace{2mm}
%%%%%%%% figure s5
% start a new page without indent 4.6cm

\begin{figure}[H]
	\subfigure{\includegraphics[width= 0.5\textwidth]{figures/4mds_aver_chl_binding_jan28.png}} 

	\caption{Number of cholesterol molecules (Naverage CHL) binding to \textit{h}TSPO (purple columns) and \textit{h}TSPO-PK11195 (green columns) proteins, averaged over our MD trajectories. Labeling as in Figure \ref{smfig: chl_4mds}.} 
	\label{smfig: aver_chl}
\end{figure}


\vspace{5mm}
Next, we investigated the ligand’s pose. In the H-R1-450 simulation, PK11195 retains its initial binding pose, similarly to the initial 450 ns in the 1000 ns long MD (Figure~\ref{smfig: rep_pka}a,b). In the H-R1-450 simulations, helices TM I and TM II open up as in the H-R0-1000 run (Figure~\ref{smfig: 4md_opening}a), but the ligand does not move to a new position. In the H-R2-450 replica instead, the ligand moves toward LP I (Figures~\ref{smfig: rep_pka}a,c, and \ref{smfig: 4md_opening}a). In replica H-R2-450, the helices TM I and TM II opened up to a lower extent than in H-R1-450 and H-R0-1000 replicas (Figure \ref{smfig: 4md_opening}b; also  LP I--TM II and  TM I and TM III open up (Figure \ref{smfig: 4md_opening}b).  The ligand 
moved vertically toward LP I (Figures \ref{smfig: rep_pka}a,c and \ref{smfig: 4md_opening}a), keeping the orientation of the CL-phenyl ring toward the TM I and not sliding toward the TM II.

Overall, our simulations suggest that  the ligand may move  from its initial binding pose  to different  locations, with associated rearrangements of some of the helices and/or loop LP1. Free energy calculations, such as well-tempered metadynamics \cite{capelli2019chasing}, are required to provide a complete description of these ligand binding poses.

% %%%%%%%%%%%%%


%%%%%%%% figure s6
% start a new page without indent 4.6cm
%\clearpage
\end{paracol}
\nointerlineskip
\begin{figure}[H]
	\centering
	\subfigure{\includegraphics[width= .98\textwidth]{figures/replicates.png}} 
	~
	\caption{Ligands motion in the binding site. 
	(\textbf{a}) H-R0-1000 MD snapshots at 0 (yellow) and 1000 ns (orange); (\textbf{b}) H-R1-450 MD snapshot (violet) at 0 ns (left) and at 450 ns (right). The latter is similar to H-R0-1000 MD snapshots at 0 ns (yellow, left) but not to the 1000ns (orange, right); 
	(\textbf{c}) H-R2-450 MD snapshot at  0 ns (cyan, left) and at 450 ns (cyan, right panel). The latter differs from the one observed in H-R0-1000 MD snapshots at 0 and 1000 ns (yellow, left panel and orange right panel, respectively).
	}
	\label{smfig: rep_pka}
\end{figure}
\begin{paracol}{2}
%\linenumbers
\switchcolumn


%%%%%%%% figure s7
% start a new page without indent 4.6cm
\clearpage
\end{paracol}
\nointerlineskip
\begin{figure}[H]
	\centering
	\subfigure{\includegraphics[width=  .98\textwidth]{figures/4mds_opening.png}} 
	~
	\caption{Open access channels to the ligand binding pocket in the: (\textbf{a}) H-R1-450, located between the TM I and TM II helices as observed in the H-R0-1000 MD simulation run; 
	(\textbf{b}) In H-R2-450 TM I and TM II open to a less extent than (\textbf{a}). An open space is formed close to the LP I (central panel) and between helices TM I and TM III (right panel).
	}
	\label{smfig: 4md_opening}
\end{figure}
\begin{paracol}{2}
%\linenumbers
\switchcolumn


% %%%%%%%% figure s8
% \begin{figure}[ht]
% 	\centering
% 	\subfigure{\includegraphics[width= \textwidth]{figures/2mds_apo_opening.png}} 
% 	~
% 	\caption{... }
% 	\label{smfig: 4md_apo_opening}
% \end{figure}

%\begin{figure}[hp]
%	\centering
%	\subfigure{\includegraphics[width= \textwidth]{figures/docking2.png}}
%	\caption{Nine other PK11195 poses from Docking method are shown using Discovery tool \cite{discovery2016}.
%	}
%	\label{smfig: chl_binding}
%\end{figure}


%%%%%%%%%%%%%%%%%%%%%%%%%%%%%%%%%%%%%%%%%%%%%%%%%%%%%%%%%%%

%%%%%%%%%%%%%%%%%%%%%%%%%%%%%%%%%%%%%%%%%%%%%%%%%%%%

%%%%%%%%%%%%%%%%%%%%%%%%%%%%%%%%%%%%%%%%%%
\end{paracol}
\reftitle{References}
%\bibliographystyle{mdpi}
%\bibliography{tspo}


\begin{thebibliography}{999}

\bibitem[Awad and Gavish(1991)]{awad1991peripheral}
Awad, M.; Gavish, M.
\newblock Peripheral-type benzodiazepine receptors in human cerebral cortex,
  kidney, and colon.
\newblock {\em Life Sci.} {\bf 1991}, {\em 49},~1155--1161.

\bibitem[Owen \em{et~al.}(2010)Owen, Howell, Tang, Wells, Bennacef, Bergstrom,
  Gunn, Rabiner, Wilkins, Reynolds, et~al.]{owen2010two}
Owen, D.R.; Howell, O.W.; Tang, S.P.; Wells, L.A.; Bennacef, I.; Bergstrom, M.;
  Gunn, R.N.; Rabiner, E.A.; Wilkins, M.R.; Reynolds,~R.; et al.
\newblock Two binding sites for [3H] PBR28 in human brain: implications for
  TSPO PET imaging of neuroinflammation.
\newblock {\em J. Cereb. Blood Flow Metab.} {\bf 2010}, {\em
  30},~1608--1618.

\bibitem[Rao and Butterworth(1997)]{rao1997characterization}
Rao, V.R.; Butterworth, R.F.
\newblock Characterization of binding sites for the $\omega$3 receptor ligands
  [3H] PK11195 and [3H] RO5-4864 in human brain.
\newblock {\em Eur. J. Pharmacol.} {\bf 1997}, {\em 340},~89--99.

\bibitem[Briard \em{et~al.}(2008)Briard, Zoghbi, Imaizumi, Gourley, Shetty,
  Hong, Cropley, Fujita, Innis, and Pike]{briard2008synthesis}
Briard, E.; Zoghbi, S.S.; Imaizumi, M.; Gourley, J.P.; Shetty, H.U.; Hong, J.;
  Cropley, V.; Fujita, M.; Innis, R.B.; Pike, V.W.
\newblock Synthesis and evaluation in monkey of two sensitive 11C-labeled
  aryloxyanilide ligands for imaging brain peripheral benzodiazepine receptors
  in vivo.
\newblock {\em J. Med. Chem.} {\bf 2008}, {\em 51},~17--30.

\bibitem[Culty \em{et~al.}(2001)Culty, Silver, Nakazato, Gazouli, Li,
  Muramatsu, Okuyama, and Papadopoulos]{culty2001peripheral}
Culty, M.; Silver, P.; Nakazato, A.; Gazouli, M.; Li, H.; Muramatsu, M.;
  Okuyama, S.; Papadopoulos, V.
\newblock Peripheral benzodiazepine receptor binding properties and effects on
  steroid synthesis of two new phenoxyphenyl-acetamide derivatives, DAA1097 and
  DAA1106.
\newblock {\em Drug Dev. Res.} {\bf 2001}, {\em 52},~475--484.

\bibitem[Li \em{et~al.}(2013)Li, Xia, Meiler, and
  Ferguson-Miller]{li2013characterization}
Li, F.; Xia, Y.; Meiler, J.; Ferguson-Miller, S.
\newblock Characterization and modeling of the oligomeric state and ligand
  binding behavior of purified translocator protein 18 kDa from Rhodobacter
  sphaeroides.
\newblock {\em Biochemistry} {\bf 2013}, {\em 52},~5884--5899.

\bibitem[BIOVIA(2016)]{discovery2016}
Biovia, D.S.
\newblock Discovery Studio Modeling Environment, Release 2017, 2016. %MDPI: Please add more information or add website and access date.
\newblock{\url{https://www.3ds.com/products-services/biovia/}, (accessed on June 1st, 2020)}


\bibitem[Capelli \em{et~al.}(2019)Capelli, Bochicchio, Piccini, Casasnovas,
  Carloni, and Parrinello]{capelli2019chasing}
Capelli, R.; Bochicchio, A.; Piccini, G.; Casasnovas, R.; Carloni, P.;
  Parrinello, M.
\newblock Chasing the full free energy landscape of neuroreceptor/ligand
  unbinding by metadynamics simulations.
\newblock {\em J. Chem. Theory Comput.} {\bf 2019}, {\em
  15},~3354--3361.

\end{thebibliography}

\end{document}
