# Supplementary material for: The Interplay of Cholesterol and Ligand Binding in hTSPO from Classical Molecular Dynamics Simulations
Source: Molecules. 2021 Feb 26;26(5):1250. doi: 10.3390/molecules26051250 (PMC7956637; doi:10.3390/molecules26051250)
Supplement: Supplementary file 1 [file molecules-26-01250-s001.zip › molecules-1054023-supplementary/tspo.bib]

@article{capelli2019chasing,
  title={Chasing the full free energy landscape of neuroreceptor/ligand unbinding by metadynamics simulations},
  author={Capelli, Riccardo and Bochicchio, Anna and Piccini, GiovanniMaria and Casasnovas, Rodrigo and Carloni, Paolo and Parrinello, Michele},
  journal={Journal of chemical theory and computation},
  volume={15},
  number={5},
  pages={3354--3361},
  year={2019},
  publisher={ACS Publications}
}

@article{owen2011mixed,
  title={Mixed-affinity binding in humans with 18-kDa translocator protein ligands},
  author={Owen, David RJ and Gunn, Roger N and Rabiner, Eugenii A and Bennacef, Idriss and Fujita, Masahiro and Kreisl, William C and Innis, Robert B and Pike, Victor W and Reynolds, Richard and Matthews, Paul M and others},
  journal={Journal of nuclear medicine},
  volume={52},
  number={1},
  pages={24--32},
  year={2011},
  publisher={Soc Nuclear Med}
}

@article{culty2001peripheral,
  title={Peripheral benzodiazepine receptor binding properties and effects on steroid synthesis of two new phenoxyphenyl-acetamide derivatives, DAA1097 and DAA1106},
  author={Culty, Martine and Silver, Paulina and Nakazato, Atsuro and Gazouli, Maria and Li, Hua and Muramatsu, Makoto and Okuyama, Shigeru and Papadopoulos, Vassilios},
  journal={Drug development research},
  volume={52},
  number={3},
  pages={475--484},
  year={2001},
  publisher={Wiley Online Library}
}

@article{briard2008synthesis,
  title={Synthesis and evaluation in monkey of two sensitive 11C-labeled aryloxyanilide ligands for imaging brain peripheral benzodiazepine receptors in vivo},
  author={Briard, Emmanuelle and Zoghbi, Sami S and Imaizumi, Masao and Gourley, Jonathan P and Shetty, H Umesha and Hong, Jinsoo and Cropley, Vanessa and Fujita, Masahiro and Innis, Robert B and Pike, Victor W},
  journal={Journal of medicinal chemistry},
  volume={51},
  number={1},
  pages={17--30},
  year={2008},
  publisher={ACS Publications}
}

@article{rao1997characterization,
  title={Characterization of binding sites for the $\omega$3 receptor ligands [3H] PK11195 and [3H] RO5-4864 in human brain},
  author={Rao, VL Raghavendra and Butterworth, Roger F},
  journal={European journal of pharmacology},
  volume={340},
  number={1},
  pages={89--99},
  year={1997},
  publisher={Elsevier}
}

@article{awad1991peripheral,
  title={Peripheral-type benzodiazepine receptors in human cerebral cortex, kidney, and colon},
  author={Awad, M and Gavish, M},
  journal={Life sciences},
  volume={49},
  number={16},
  pages={1155--1161},
  year={1991},
  publisher={Elsevier}
}

@article{cao2015binding,
  title={Binding of the Antagonist Caffeine to the Human Adenosine Receptor hA 2A R in Nearly Physiological Conditions},
  author={Cao, Ruyin and Rossetti, Giulia and Bauer, Andreas and CarIoni, Paolo},
  journal={PloS one},
  volume={10},
  number={5},
  pages={e0126833},
  year={2015},
  publisher={Public Library of Science}
}

@article{zeng2018structural,
  title={Structural prediction of the dimeric form of the mammalian translocator membrane protein TSPO: a key target for brain diagnostics},
  author={Zeng, Juan and Guareschi, Riccardo and Damre, Mangesh and Cao, Ruyin and Kless, Achim and Neumaier, Bernd and Bauer, Andreas and Giorgetti, Alejandro and Carloni, Paolo and Rossetti, Giulia},
  journal={International journal of molecular sciences},
  volume={19},
  number={9},
  pages={2588},
  year={2018},
  publisher={Multidisciplinary Digital Publishing Institute}
}

@misc{discovery2016,
    title={Discovery Studio Modeling Environment, Release 2017},
    version={Release 2017},
    author={BIOVIA, Dassault Systèmes},
    publisher={San Diego: Dassault Systèmes},
    year={2016}
}

@article{dixon2020membrane,
  title={Membrane-mediated ligand unbinding of the PK-11195 ligand from the translocator protein (TSPO)},
  author={Dixon, Tom and Uyar, Arzu and Ferguson-Miller, Shelagh and Dickson, Alex},
  journal={bioRxiv},
  year={2020},
  publisher={Cold Spring Harbor Laboratory}
}

@article{jaremko2015structural,
  title={Structural integrity of the A147T polymorph of mammalian TSPO},
  author={Jaremko, Mariusz and Jaremko, {\L}ukasz and Giller, Karin and Becker, Stefan and Zweckstetter, Markus},
  journal={Chembiochem: a European journal of chemical biology},
  volume={16},
  number={10},
  pages={1483},
  year={2015},
  publisher={Europe PMC Funders}
}

@incollection{ponder2003force,
  title={Force fields for protein simulations},
  author={Ponder, Jay W and Case, David A},
  booktitle={Advances in protein chemistry},
  volume={66},
  pages={27--85},
  year={2003},
  publisher={Elsevier}
}

@article{jambeck2012extension,
  title={An extension and further validation of an all-atomistic force field for biological membranes},
  author={Jaembeck, Joakim PM and Lyubartsev, Alexander P},
  journal={Journal of chemical theory and computation},
  volume={8},
  number={8},
  pages={2938--2948},
  year={2012},
  publisher={ACS Publications}
}


@article{anholt1986peripheral,
  title={The peripheral-type benzodiazepine receptor. Localization to the mitochondrial outer membrane.},
  author={Anholt, RR and Pedersen, Peter L and De Souza, EB and Snyder, Solomon H},
  journal={Journal of Biological Chemistry},
  volume={261},
  number={2},
  pages={576--583},
  year={1986},
  publisher={ASBMB}
}

@article{yasin2017classical,
  title={Classical and novel TSPO ligands for the mitochondrial TSPO can modulate nuclear gene expression: implications for mitochondrial retrograde signaling},
  author={Yasin, Nasra and Veenman, Leo and Singh, Sukhdev and Azrad, Maya and Bode, Julia and Vainshtein, Alex and Caballero, Beatriz and Marek, Ilan and Gavish, Moshe},
  journal={International journal of molecular sciences},
  volume={18},
  number={4},
  pages={786},
  year={2017},
  publisher={Multidisciplinary Digital Publishing Institute}
}

@article{papadopoulos2006translocator,
  title={Translocator protein (18 kDa): new nomenclature for the peripheral-type benzodiazepine receptor based on its structure and molecular function},
  author={Papadopoulos, Vassilios and Baraldi, Mario and Guilarte, Tom{\'a}s R and Knudsen, Thomas B and Lacap{\`e}re, Jean-Jacques and Lindemann, Peter and Norenberg, Michael D and Nutt, David and Weizman, Abraham and Zhang, Ming-Rong and others},
  journal={Trends in pharmacological sciences},
  volume={27},
  number={8},
  pages={402--409},
  year={2006},
  publisher={Elsevier}
}

@article{mukhin1989mitochondrial,
  title={Mitochondrial benzodiazepine receptors regulate steroid biosynthesis},
  author={Mukhin, Alexey G and Papadopoulos, Vassilios and Costa, Erminio and Krueger, Karl E},
  journal={Proceedings of the National Academy of Sciences},
  volume={86},
  number={24},
  pages={9813--9816},
  year={1989},
  publisher={National Acad Sciences}
}

@article{krueger1992mitochondrial,
  title={Mitochondrial benzodiazepine receptors and the regulation of steroid biosynthesis},
  author={Krueger, KE and Papadopoulos, V},
  journal={Annual review of pharmacology and toxicology},
  volume={32},
  number={1},
  pages={211--237},
  year={1992},
  publisher={Annual Reviews 4139 El Camino Way, PO Box 10139, Palo Alto, CA 94303-0139, USA}
}

@article{wendler2003protoporphyrin,
  title={Protoporphyrin IX binding and transport by recombinant mouse PBR},
  author={Wendler, Gregor and Lindemann, Peter and Lacap{\`e}re, Jean-Jacques and Papadopoulos, Vassilios},
  journal={Biochemical and biophysical research communications},
  volume={311},
  number={4},
  pages={847--852},
  year={2003},
  publisher={Elsevier}
}

@article{verma1987porphyrins,
  title={Porphyrins are endogenous ligands for the mitochondrial (peripheral-type) benzodiazepine receptor},
  author={Verma, Ajay and Nye, Jeffrey S and Snyder, Solomon H},
  journal={Proceedings of the National Academy of Sciences},
  volume={84},
  number={8},
  pages={2256--2260},
  year={1987},
  publisher={National Acad Sciences}
}

@article{hirsch1989mitochondrial,
  title={Mitochondrial benzodiazepine receptors mediate inhibition of mitochondrial respiratory control.},
  author={Hirsch, JAMES D and Beyer, CARL F and Malkowitz, LORRAINE and Beer, BERNARD and Blume, ARTHUR J},
  journal={Molecular pharmacology},
  volume={35},
  number={1},
  pages={157--163},
  year={1989},
  publisher={ASPET}
}

@article{da2019microglial,
  title={Microglial Pro-Inflammatory and Anti-Inflammatory Phenotypes Are Modulated by Translocator Protein Activation},
  author={Da Pozzo, Eleonora and Tremolanti, Chiara and Costa, Barbara and Giacomelli, Chiara and Milenkovic, Vladimir M and Bader, Stefanie and Wetzel, Christian H and Rupprecht, Rainer and Taliani, Sabrina and Da Settimo, Federico and others},
  journal={International journal of molecular sciences},
  volume={20},
  number={18},
  pages={4467},
  year={2019},
  publisher={Multidisciplinary Digital Publishing Institute}
}

@article{rupprecht2010translocator,
  title={Translocator protein (18 kDa)(TSPO) as a therapeutic target for neurological and psychiatric disorders},
  author={Rupprecht, Rainer and Papadopoulos, Vassilios and Rammes, Gerhard and Baghai, Thomas C and Fan, Jinjiang and Akula, Nagaraju and Groyer, Ghislaine and Adams, David and Schumacher, Michael},
  journal={Nature reviews Drug discovery},
  volume={9},
  number={12},
  pages={971},
  year={2010},
  publisher={Nature Publishing Group}
}

@article{colasanti2013bipolar,
  title={Bipolar Disorder is associated with the rs6971 polymorphism in the gene encoding 18 kDa Translocator Protein (TSPO)},
  author={Colasanti, Alessandro and Owen, David R and Grozeva, Detelina and Rabiner, Eugenii A and Matthews, Paul M and Craddock, Nick and Young, Allan H},
  journal={Psychoneuroendocrinology},
  volume={38},
  number={11},
  pages={2826--2829},
  year={2013},
  publisher={Elsevier}
}

@article{costa2009ala147thr,
  title={Ala147Thr substitution in translocator protein is associated with adult separation anxiety in patients with depression},
  author={Costa, Barbara and Pini, Stefano and Martini, Claudia and Abelli, Marianna and Gabelloni, Pamela and Landi, Stefano and Muti, Matteo and Gesi, Camilla and Lari, Lisa and Cardini, Alessandra and others},
  journal={Psychiatric genetics},
  volume={19},
  number={2},
  pages={110--111},
  year={2009},
  publisher={LWW}
}

@article{nakamura2006evidence,
  title={Evidence that variation in the peripheral benzodiazepine receptor (PBR) gene influences susceptibility to panic disorder},
  author={Nakamura, Kazuhiko and Yamada, Kazuo and Iwayama, Yoshimi and Toyota, Tomoko and Furukawa, Aizou and Takimoto, Takahiro and Terayama, Hayato and Iwahashi, Kazuhiko and Takei, Nori and Minabe, Yoshio and others},
  journal={American Journal of Medical Genetics Part B: Neuropsychiatric Genetics},
  volume={141},
  number={3},
  pages={222--226},
  year={2006},
  publisher={Wiley Online Library}
}

@article{venneti2006peripheral,
  title={The peripheral benzodiazepine receptor (translocator protein 18 kDa) in microglia: from pathology to imaging},
  author={Venneti, Sriram and Lopresti, Brian J and Wiley, Clayton A},
  journal={Progress in neurobiology},
  volume={80},
  number={6},
  pages={308--322},
  year={2006},
  publisher={Elsevier}
}

@article{lavisse2012reactive,
  title={Reactive astrocytes overexpress TSPO and are detected by TSPO positron emission tomography imaging},
  author={Lavisse, Sonia and Guillermier, Martine and H{\'e}rard, Anne-Sophie and Petit, Fanny and Delahaye, Marion and Van Camp, Nadja and Haim, Lucile Ben and Lebon, Vincent and Remy, Philippe and Doll{\'e}, Fr{\'e}d{\'e}ric and others},
  journal={Journal of Neuroscience},
  volume={32},
  number={32},
  pages={10809--10818},
  year={2012},
  publisher={Soc Neuroscience}
}

@article{kreutzberg1996microglia,
  title={Microglia: a sensor for pathological events in the CNS},
  author={Kreutzberg, Georg W},
  journal={Trends in neurosciences},
  volume={19},
  number={8},
  pages={312--318},
  year={1996},
  publisher={Elsevier}
}

@article{batchelor1999activated,
  title={Activated macrophages and microglia induce dopaminergic sprouting in the injured striatum and express brain-derived neurotrophic factor and glial cell line-derived neurotrophic factor},
  author={Batchelor, Peter E and Liberatore, Gabriel T and Wong, John YF and Porritt, Michelle J and Frerichs, Fenneke and Donnan, Geoffrey A and Howells, David W},
  journal={Journal of Neuroscience},
  volume={19},
  number={5},
  pages={1708--1716},
  year={1999},
  publisher={Soc Neuroscience}
}

@article{kettenmann2013microglia,
  title={Microglia: new roles for the synaptic stripper},
  author={Kettenmann, Helmut and Kirchhoff, Frank and Verkhratsky, Alexei},
  journal={Neuron},
  volume={77},
  number={1},
  pages={10--18},
  year={2013},
  publisher={Elsevier}
}

@article{nakajima2007neuronal,
  title={Neuronal regulation by which microglia enhance the production of neurotrophic factors for GABAergic, catecholaminergic, and cholinergic neurons},
  author={Nakajima, Kazuyuki and Tohyama, Yoko and Maeda, Shyuichi and Kohsaka, Shinichi and Kurihara, Tadashi},
  journal={Neurochemistry international},
  volume={50},
  number={6},
  pages={807--820},
  year={2007},
  publisher={Elsevier}
}

@article{hanisch2007microglia,
  title={Microglia: active sensor and versatile effector cells in the normal and pathologic brain},
  author={Hanisch, Uwe-Karsten and Kettenmann, Helmut},
  journal={Nature neuroscience},
  volume={10},
  number={11},
  pages={1387--1394},
  year={2007},
  publisher={Nature Publishing Group}
}

@article{blinzinger1968displacement,
  title={Displacement of synaptic terminals from regenerating motoneurons by microglial cells},
  author={Blinzinger, Karl and Kreutzberg, Georg},
  journal={Zeitschrift f{\"u}r Zellforschung und mikroskopische Anatomie},
  volume={85},
  number={2},
  pages={145--157},
  year={1968},
  publisher={Springer}
}

@article{myers1991macrophage,
  title={Macrophage and astrocyte populations in relation to [3H] PK 11195 binding in rat cerebral cortex following a local ischaemic lesion},
  author={Myers, Ralph and Manjil, Luisa G and Cullen, Beulah M and Price, Gary W and Frackowiak, Richard SJ and Cremer, Jill E},
  journal={Journal of Cerebral Blood Flow \& Metabolism},
  volume={11},
  number={2},
  pages={314--322},
  year={1991},
  publisher={SAGE Publications Sage UK: London, England}
}

@article{chauveau2008nuclear,
  title={Nuclear imaging of neuroinflammation: a comprehensive review of [11 C] PK11195 challengers},
  author={Chauveau, Fabien and Boutin, Herv{\'e} and Van Camp, Nadja and Doll{\'e}, Fr{\'e}d{\'e}ric and Tavitian, Bertrand},
  journal={European journal of nuclear medicine and molecular imaging},
  volume={35},
  number={12},
  pages={2304--2319},
  year={2008},
  publisher={Springer}
}

@article{werry2019recent,
  title={Recent developments in TSPO PET imaging as a biomarker of neuroinflammation in neurodegenerative disorders},
  author={Werry, Eryn L and Bright, Fiona M and Piguet, Olivier and Ittner, Lars M and Halliday, Glenda M and Hodges, John R and Kiernan, Matthew C and Loy, Clement T and Kril, Jillian J and Kassiou, Michael},
  journal={International journal of molecular sciences},
  volume={20},
  number={13},
  pages={3161},
  year={2019},
  publisher={Multidisciplinary Digital Publishing Institute}
}

@article{braestrup1977specific,
  title={Specific benzodiazepine receptors in rat brain characterized by high-affinity (3H) diazepam binding},
  author={Braestrup, Claus and Squires, Richard F},
  journal={Proceedings of the National Academy of Sciences},
  volume={74},
  number={9},
  pages={3805--3809},
  year={1977},
  publisher={National Acad Sciences}
}

@article{dimitrova2020diagnostic,
  title={Diagnostic and Therapeutic Potential of TSPO Studies Regarding Neurodegenerative Diseases, Psychiatric Disorders, Alcohol Use Disorders, Traumatic Brain Injury, and Stroke: An Update},
  author={Dimitrova-Shumkovska, Jasmina and Krstanoski, Ljupcho and Veenman, Leo},
  journal={Cells},
  volume={9},
  number={4},
  pages={870},
  year={2020},
  publisher={Multidisciplinary Digital Publishing Institute}
}

@article{fan2012structural,
  title={Structural and functional evolution of the translocator protein (18 kDa)},
  author={Fan, J and Lindemann, P and GJ Feuilloley, M and Papadopoulos, V},
  journal={Current molecular medicine},
  volume={12},
  number={4},
  pages={369--386},
  year={2012},
  publisher={Bentham Science Publishers}
}

@article{bonsack2018tspo,
  title={TSPO: an evolutionarily conserved protein with elusive functions},
  author={Bonsack, Frederick and Sukumari-Ramesh, Sangeetha},
  journal={International journal of molecular sciences},
  volume={19},
  number={6},
  pages={1694},
  year={2018},
  publisher={Multidisciplinary Digital Publishing Institute}
}

@article{yeliseev1997mammalian,
  title={A mammalian mitochondrial drug receptor functions as a bacterial “oxygen” sensor},
  author={Yeliseev, Alexei A and Krueger, Karl E and Kaplan, Samuel},
  journal={Proceedings of the National Academy of Sciences},
  volume={94},
  number={10},
  pages={5101--5106},
  year={1997},
  publisher={National Acad Sciences}
}

@article{guo2015structure,
  title={Structure and activity of tryptophan-rich TSPO proteins},
  author={Guo, Youzhong and Kalathur, Ravi C and Liu, Qun and Kloss, Brian and Bruni, Renato and Ginter, Christopher and Kloppmann, Edda and Rost, Burkhard and Hendrickson, Wayne A},
  journal={Science},
  volume={347},
  number={6221},
  pages={551--555},
  year={2015},
  publisher={American Association for the Advancement of Science}
}

@article{jaremko2014structure,
  title={Structure of the mitochondrial translocator protein in complex with a diagnostic ligand},
  author={Jaremko, {\L}ukasz and Jaremko, Mariusz and Giller, Karin and Becker, Stefan and Zweckstetter, Markus},
  journal={Science},
  volume={343},
  number={6177},
  pages={1363--1366},
  year={2014},
  publisher={American Association for the Advancement of Science}
}

@article{delavoie2003vivo,
  title={In vivo and in vitro peripheral-type benzodiazepine receptor polymerization: functional significance in drug ligand and cholesterol binding},
  author={Delavoie, Franck and Li, Hua and Hardwick, Matthew and Robert, Jean-Claude and Giatzakis, Christoforos and P{\'e}ranzi, Gabriel and Yao, Zhi-Xing and Maccario, Jean and Lacapere, Jean-Jacques and Papadopoulos, Vassilios},
  journal={Biochemistry},
  volume={42},
  number={15},
  pages={4506--4519},
  year={2003},
  publisher={ACS Publications}
}

@article{owen2010two,
  title={Two binding sites for [3H] PBR28 in human brain: implications for TSPO PET imaging of neuroinflammation},
  author={Owen, David R and Howell, Owain W and Tang, Sac-Pham and Wells, Lisa A and Bennacef, Idriss and Bergstrom, Mats and Gunn, Roger N and Rabiner, Eugenii A and Wilkins, Martin R and Reynolds, Richard and others},
  journal={Journal of Cerebral Blood Flow \& Metabolism},
  volume={30},
  number={9},
  pages={1608--1618},
  year={2010},
  publisher={SAGE Publications Sage UK: London, England}
}

@article{brosig1998dimerization,
  title={The dimerization motif of the glycophorin A transmembrane segment in membranes: importance of glycine residues},
  author={Brosig, Bettina and Langosch, Dieter},
  journal={Protein Science},
  volume={7},
  number={4},
  pages={1052--1056},
  year={1998},
  publisher={Wiley Online Library}
}

@article{illergaard2009structure,
  title={Structure is three to ten times more conserved than sequence—a study of structural response in protein cores},
  author={Illerg{\aa}rd, Kristoffer and Ardell, David H and Elofsson, Arne},
  journal={Proteins: Structure, Function, and Bioinformatics},
  volume={77},
  number={3},
  pages={499--508},
  year={2009},
  publisher={Wiley Online Library}
}

@article{wilman2014helix,
  title={Helix kinks are equally prevalent in soluble and membrane proteins},
  author={Wilman, Henry R and Shi, Jiye and Deane, Charlotte M},
  journal={Proteins: Structure, Function, and Bioinformatics},
  volume={82},
  number={9},
  pages={1960--1970},
  year={2014},
  publisher={Wiley Online Library}
}

@article{von1991proline,
  title={Proline kinks in transmembrane $\alpha$-helices},
  author={von Heijne, Gunnar},
  journal={Journal of molecular biology},
  volume={218},
  number={3},
  pages={499--503},
  year={1991},
  publisher={Elsevier}
}

@article{murail2008secondary,
  title={Secondary and tertiary structures of the transmembrane domains of the translocator protein TSPO determined by NMR. Stabilization of the TSPO tertiary fold upon ligand binding},
  author={Murail, Samuel and Robert, Jean-Claude and Co{\"\i}c, Yves-Marie and Neumann, Jean-Michel and Ostuni, Mariano A and Yao, Zhin-Xing and Papadopoulos, Vassilios and Jamin, Nad{\`e}ge and Lacap{\`e}re, Jean-Jacques},
  journal={Biochimica et Biophysica Acta (BBA)-Biomembranes},
  volume={1778},
  number={6},
  pages={1375--1381},
  year={2008},
  publisher={Elsevier}
}

@article{owen201218,
  title={An 18-kDa translocator protein (TSPO) polymorphism explains differences in binding affinity of the PET radioligand PBR28},
  author={Owen, David R and Yeo, Astrid J and Gunn, Roger N and Song, Kijoung and Wadsworth, Graham and Lewis, Andrew and Rhodes, Chris and Pulford, David J and Bennacef, Idriss and Parker, Christine A and others},
  journal={Journal of Cerebral Blood Flow \& Metabolism},
  volume={32},
  number={1},
  pages={1--5},
  year={2012},
  publisher={SAGE Publications Sage UK: London, England}
}

@article{li2001cholesterol,
  title={Cholesterol binding at the cholesterol recognition/interaction amino acid consensus (CRAC) of the peripheral-type benzodiazepine receptor and inhibition of steroidogenesis by an HIV TAT-CRAC peptide},
  author={Li, Hua and Yao, Zhi-xing and Degenhardt, Babett and Teper, Gary and Papadopoulos, Vassilios},
  journal={Proceedings of the National Academy of Sciences},
  volume={98},
  number={3},
  pages={1267--1272},
  year={2001},
  publisher={National Acad Sciences}
}

@article{li1998peripheral,
  title={Peripheral-type benzodiazepine receptor function in cholesterol transport. Identification of a putative cholesterol recognition/interaction amino acid sequence and consensus pattern},
  author={Li, Hua and Papadopoulos, Vassilios},
  journal={Endocrinology},
  volume={139},
  number={12},
  pages={4991--4997},
  year={1998},
  publisher={Oxford University Press}
}

@article{sousounis2012conservation,
  title={Conservation of the three-dimensional structure in non-homologous or unrelated proteins},
  author={Sousounis, Konstantinos and Haney, Carl E and Cao, Jin and Sunchu, Bharath and Tsonis, Panagiotis A},
  journal={Human genomics},
  volume={6},
  number={1},
  pages={10},
  year={2012},
  publisher={BioMed Central}
}

@article{teese2015role,
  title={Role of GxxxG motifs in transmembrane domain interactions},
  author={Teese, Mark G and Langosch, Dieter},
  journal={Biochemistry},
  volume={54},
  number={33},
  pages={5125--5135},
  year={2015},
  publisher={ACS Publications}
}

@article{russ2000gxxxg,
  title={The GxxxG motif: a framework for transmembrane helix-helix association},
  author={Russ, William P and Engelman, Donald M},
  journal={Journal of molecular biology},
  volume={296},
  number={3},
  pages={911--919},
  year={2000},
  publisher={Elsevier}
}

@article{senes2000statistical,
  title={Statistical analysis of amino acid patterns in transmembrane helices: the GxxxG motif occurs frequently and in association with $\beta$-branched residues at neighboring positions},
  author={Senes, Alessandro and Gerstein, Mark and Engelman, Donald M},
  journal={Journal of molecular biology},
  volume={296},
  number={3},
  pages={921--936},
  year={2000},
  publisher={Elsevier}
}

@article{senes2001calpha,
  title={The C$\alpha$--H... O hydrogen bond: A determinant of stability and specificity in transmembrane helix interactions},
  author={Senes, Alessandro and Ubarretxena-Belandia, Iban and Engelman, Donald M},
  journal={Proceedings of the National Academy of Sciences},
  volume={98},
  number={16},
  pages={9056--9061},
  year={2001},
  publisher={National Acad Sciences}
}

@article{doura2004complex,
  title={Complex interactions at the helix--helix interface stabilize the glycophorin A transmembrane dimer},
  author={Doura, Abigail K and Fleming, Karen G},
  journal={Journal of molecular biology},
  volume={343},
  number={5},
  pages={1487--1497},
  year={2004},
  publisher={Elsevier}
}

@article{jaremko2015conformational,
  title={Conformational flexibility in the transmembrane protein TSPO},
  author={Jaremko, {\L}ukasz and Jaremko, Mariusz and Giller, Karin and Becker, Stefan and Zweckstetter, Markus},
  journal={Chemistry--A European Journal},
  volume={21},
  number={46},
  pages={16555--16563},
  year={2015},
  publisher={Wiley Online Library}
}

@article{wallace1995ligplot,
  title={LIGPLOT: a program to generate schematic diagrams of protein-ligand interactions},
  author={Wallace, Andrew C and Laskowski, Roman A and Thornton, Janet M},
  journal={Protein engineering, design and selection},
  volume={8},
  number={2},
  pages={127--134},
  year={1995},
  publisher={Oxford University Press}
}

@article{li2016translocator,
  title={Translocator protein 18 kDa (TSPO): an old protein with new functions?},
  author={Li, Fei and Liu, Jian and Liu, Nan and Kuhn, Leslie A and Garavito, R Michael and Ferguson-Miller, Shelagh},
  journal={Biochemistry},
  volume={55},
  number={20},
  pages={2821--2831},
  year={2016},
  publisher={ACS Publications}
}

@article{fantini2016mirror,
  title={A mirror code for protein-cholesterol interactions in the two leaflets of biological membranes},
  author={Fantini, Jacques and Di Scala, Coralie and Evans, Luke S and Williamson, Philip TF and Barrantes, Francisco J},
  journal={Scientific reports},
  volume={6},
  pages={21907},
  year={2016},
  publisher={Nature Publishing Group}
}

@article{jaipuria2017cholesterol,
  title={Cholesterol-mediated allosteric regulation of the mitochondrial translocator protein structure},
  author={Jaipuria, Garima and Leonov, Andrei and Giller, Karin and Vasa, Suresh Kumar and Jaremko, {\L}ukasz and Jaremko, Mariusz and Linser, Rasmus and Becker, Stefan and Zweckstetter, Markus},
  journal={Nature communications},
  volume={8},
  pages={14893},
  year={2017},
  publisher={Nature Publishing Group}
}

@article{fantini2013cholesterol,
  title={How cholesterol interacts with membrane proteins: an exploration of cholesterol-binding sites including CRAC, CARC, and tilted domains},
  author={Fantini, Jacques and Barrantes, Francisco J},
  journal={Frontiers in physiology},
  volume={4},
  pages={31},
  year={2013},
  publisher={Frontiers}
}

@article{jaipuria2017cholesterol,
  title={Cholesterol-mediated allosteric regulation of the mitochondrial translocator protein structure},
  author={Jaipuria, Garima and Leonov, Andrei and Giller, Karin and Vasa, Suresh Kumar and Jaremko, {\L}ukasz and Jaremko, Mariusz and Linser, Rasmus and Becker, Stefan and Zweckstetter, Markus},
  journal={Nature communications},
  volume={8},
  pages={14893},
  year={2017},
  publisher={Nature Publishing Group}
}

@article{lomize2011opm,
  title={OPM database and PPM web server: resources for positioning of proteins in membranes},
  author={Lomize, Mikhail A and Pogozheva, Irina D and Joo, Hyeon and Mosberg, Henry I and Lomize, Andrei L},
  journal={Nucleic acids research},
  volume={40},
  number={D1},
  pages={D370--D376},
  year={2011},
  publisher={Oxford University Press}
}

@article{ashkenazy2016consurf,
  title={ConSurf 2016: an improved methodology to estimate and visualize evolutionary conservation in macromolecules},
  author={Ashkenazy, Haim and Abadi, Shiran and Martz, Eric and Chay, Ofer and Mayrose, Itay and Pupko, Tal and Ben-Tal, Nir},
  journal={Nucleic acids research},
  volume={44},
  number={W1},
  pages={W344--W350},
  year={2016},
  publisher={Oxford University Press}
}

@article{martyna1994constant,
  title={Constant pressure molecular dynamics algorithms},
  author={Martyna, Glenn J and Tobias, Douglas J and Klein, Michael L},
  journal={The Journal of chemical physics},
  volume={101},
  number={5},
  pages={4177--4189},
  year={1994},
  publisher={AIP}
}
@incollection{hunenberger2005thermostat,
  title={Thermostat algorithms for molecular dynamics simulations},
  author={H{\"u}nenberger, Philippe H},
  booktitle={Advanced computer simulation},
  pages={105--149},
  year={2005},
  publisher={Springer}
}
@article{hoover1985canonical,
  title={Canonical dynamics: Equilibrium phase-space distributions},
  author={Hoover, William G},
  journal={Physical review A},
  volume={31},
  number={3},
  pages={1695},
  year={1985},
  publisher={APS}
}
@article{nose1984molecular,
  title={A molecular dynamics method for simulations in the canonical ensemble},
  author={Nos{\'e}, Sh{\=u}ichi},
  journal={Molecular physics},
  volume={52},
  number={2},
  pages={255--268},
  year={1984},
  publisher={Taylor \& Francis}
}
@article{hess1997lincs,
  title={LINCS: a linear constraint solver for molecular simulations},
  author={Hess, Berk and Bekker, Henk and Berendsen, Herman JC and Fraaije, Johannes GEM},
  journal={Journal of computational chemistry},
  volume={18},
  number={12},
  pages={1463--1472},
  year={1997},
  publisher={Wiley Online Library}
}
@article{bayly1993well,
  title={A well-behaved electrostatic potential based method using charge restraints for deriving atomic charges: the RESP model},
  author={Bayly, Christopher I and Cieplak, Piotr and Cornell, Wendy and Kollman, Peter A},
  journal={The Journal of Physical Chemistry},
  volume={97},
  number={40},
  pages={10269--10280},
  year={1993},
  publisher={ACS Publications}
}
@article{wang2000well,
  title={How well does a restrained electrostatic potential (RESP) model perform in calculating conformational energies of organic and biological molecules?},
  author={Wang, Junmei and Cieplak, Piotr and Kollman, Peter A},
  journal={Journal of computational chemistry},
  volume={21},
  number={12},
  pages={1049--1074},
  year={2000},
  publisher={Wiley Online Library}
}
@article{sprenger2015general,
  title={The general AMBER force field (GAFF) can accurately predict thermodynamic and transport properties of many ionic liquids},
  author={Sprenger, KG and Jaeger, Vance W and Pfaendtner, Jim},
  journal={The Journal of Physical Chemistry B},
  volume={119},
  number={18},
  pages={5882--5895},
  year={2015},
  publisher={ACS Publications}
}
@article{price2004modified,
  title={A modified TIP3P water potential for simulation with Ewald summation},
  author={Price, Daniel J and Brooks III, Charles L},
  journal={The Journal of chemical physics},
  volume={121},
  number={20},
  pages={10096--10103},
  year={2004},
  publisher={AIP}
}
@article{van2005gromacs,
  title={GROMACS: fast, flexible, and free},
  author={Van Der Spoel, David and Lindahl, Erik and Hess, Berk and Groenhof, Gerrit and Mark, Alan E and Berendsen, Herman JC},
  journal={Journal of computational chemistry},
  volume={26},
  number={16},
  pages={1701--1718},
  year={2005},
  publisher={Wiley Online Library}
}
@article{berendsen1995gromacs,
  title={GROMACS: a message-passing parallel molecular dynamics implementation},
  author={Berendsen, Herman JC and van der Spoel, David and van Drunen, Rudi},
  journal={Computer physics communications},
  volume={91},
  number={1-3},
  pages={43--56},
  year={1995},
  publisher={Elsevier}
}
@article{10.1093/bioinformatics/btt680,
    author = {Ghahremanpour, Mohammad Mehdi and Arab, Seyed Shahriar and Aghazadeh, Saman Biook and Zhang, Jin and van der Spoel, David},
    title = "{MemBuilder: a web-based graphical interface to build heterogeneously mixed membrane bilayers for the GROMACS biomolecular simulation program}",
    journal = {Bioinformatics},
    volume = {30},
    number = {3},
    pages = {439-441},
    year = {2013},
    month = {11},
    abstract = "{Motivation: Molecular dynamics (MD) simulations have had a profound impact on studies of membrane proteins during past two decades, but the accuracy of MD simulations of membranes is limited by the quality of membrane models and the applied force fields. Membrane models used in MD simulations mostly contain one kind of lipid molecule. This is far from reality, for biological membranes always contain more than one kind of lipid molecule. Moreover, the lipid composition and their distribution are functionally important. As a result, there is a necessity to prepare more realistic lipid membranes containing different types of lipids at physiological concentrations.Results: To automate and simplify the building process of heterogeneous lipid bilayers as well as providing molecular topologies for included lipids based on both united and all-atom force fields, we provided MemBuilder as a web-based graphical user interface.Availability and implementation: MemBuilder is a free web server available from www.membuilder.org.Contact:sh.arab@modares.ac.ir}",
    issn = {1367-4803},
    doi = {10.1093/bioinformatics/btt680},
    url = {https://doi.org/10.1093/bioinformatics/btt680},
    eprint = {http://oup.prod.sis.lan/bioinformatics/article-pdf/30/3/439/17344016/btt680.pdf},
}
@inproceedings{osterberg1995membuilder,
  title={" Membuilder": An Automated 3D Solid Model Construction Program For Microelectromechanical Structures},
  author={Osterberg, Peter M and Senturia, Stephen D},
  booktitle={Proceedings of the International Solid-State Sensors and Actuators Conference-TRANSDUCERS'95},
  volume={2},
  pages={21--24},
  year={1995},
  organization={IEEE}
}
@article{milenkovic2018effects,
  title={Effects of genetic variants in the TSPO gene on protein structure and stability},
  author={Milenkovic, Vladimir M and Bader, Stefanie and Sudria-Lopez, Daniel and Siebert, Ramona and Brandl, Caroline and Nothdurfter, Caroline and Weber, Bernhard HF and Rupprecht, Rainer and Wetzel, Christian H},
  journal={PloS one},
  volume={13},
  number={4},
  pages={e0195627},
  year={2018},
  publisher={Public Library of Science}
}
@article{krieger2004making,
  title={Making optimal use of empirical energy functions: force-field parameterization in crystal space},
  author={Krieger, Elmar and Darden, Tom and Nabuurs, Sander B and Finkelstein, Alexei and Vriend, Gert},
  journal={Proteins: Structure, Function, and Bioinformatics},
  volume={57},
  number={4},
  pages={678--683},
  year={2004},
  publisher={Wiley Online Library}
}
@article{konagurthu2006mustang,
  title={MUSTANG: a multiple structural alignment algorithm},
  author={Konagurthu, Arun S and Whisstock, James C and Stuckey, Peter J and Lesk, Arthur M},
  journal={Proteins: Structure, Function, and Bioinformatics},
  volume={64},
  number={3},
  pages={559--574},
  year={2006},
  publisher={Wiley Online Library}
}
@article{krieger2002increasing,
  title={Increasing the precision of comparative models with YASARA NOVA—a self-parameterizing force field},
  author={Krieger, Elmar and Koraimann, G{\"u}nther and Vriend, Gert},
  journal={Proteins: Structure, Function, and Bioinformatics},
  volume={47},
  number={3},
  pages={393--402},
  year={2002},
  publisher={Wiley Online Library}
}

@article{karplus2002molecular,
  title={Molecular dynamics simulations of biomolecules},
  author={Karplus, Martin and McCammon, J Andrew},
  journal={Nature Structural \& Molecular Biology},
  volume={9},
  number={9},
  pages={646},
  year={2002},
  publisher={Nature Publishing Group}
}
@article{karplus1990molecular,
  title={Molecular dynamics simulations in biology},
  author={Karplus, Martin and Petsko, Gregory A},
  journal={Nature},
  volume={347},
  number={6294},
  pages={631},
  year={1990},
  publisher={Nature Publishing Group}
}
@article{10.1093/nar/gkw1132,
    author = {Bienert, Stefan and Waterhouse, Andrew and de Beer, Tjaart A. P. and Tauriello, Gerardo and Studer, Gabriel and Bordoli, Lorenza and Schwede, Torsten},
    title = "{The SWISS-MODEL Repository—new features and functionality}",
    journal = {Nucleic Acids Research},
    volume = {45},
    number = {D1},
    pages = {D313-D319},
    year = {2016},
    month = {11},
    abstract = "{SWISS-MODEL Repository (SMR) is a database of annotated 3D protein structure models generated by the automated SWISS-MODEL homology modeling pipeline. It currently holds \&gt;400 000 high quality models covering almost 20\% of Swiss-Prot/UniProtKB entries. In this manuscript, we provide an update of features and functionalities which have been implemented recently. We address improvements in target coverage, model quality estimates, functional annotations and improved in-page visualization. We also introduce a new update concept which includes regular updates of an expanded set of core organism models and UniProtKB-based targets, complemented by user-driven on-demand update of individual models. With the new release of the modeling pipeline, SMR has implemented a REST-API and adopted an open licencing model for accessing model coordinates, thus enabling bulk download for groups of targets fostering re-use of models in other contexts. SMR can be accessed at https://swissmodel.expasy.org/repository.}",
    issn = {0305-1048},
    doi = {10.1093/nar/gkw1132},
    url = {https://doi.org/10.1093/nar/gkw1132},
    eprint = {http://oup.prod.sis.lan/nar/article-pdf/45/D1/D313/8846950/gkw1132.pdf},
}
@article{guex2009automated,
  title={Automated comparative protein structure modeling with SWISS-MODEL and Swiss-PdbViewer: A historical perspective},
  author={Guex, Nicolas and Peitsch, Manuel C and Schwede, Torsten},
  journal={Electrophoresis},
  volume={30},
  number={S1},
  pages={S162--S173},
  year={2009},
  publisher={Wiley Online Library}
}
@article{10.1093/bioinformatics/btq662,
    author = {Benkert, Pascal and Biasini, Marco and Schwede, Torsten},
    title = "{Toward the estimation of the absolute quality of individual protein structure models}",
    journal = {Bioinformatics},
    volume = {27},
    number = {3},
    pages = {343-350},
    year = {2010},
    month = {12},
    abstract = "{Motivation: Quality assessment of protein structures is an important part of experimental structure validation and plays a crucial role in protein structure prediction, where the predicted models may contain substantial errors. Most current scoring functions are primarily designed to rank alternative models of the same sequence supporting model selection, whereas the prediction of the absolute quality of an individual protein model has received little attention in the field. However, reliable absolute quality estimates are crucial to assess the suitability of a model for specific biomedical applications.Results: In this work, we present a new absolute measure for the quality of protein models, which provides an estimate of the ‘degree of nativeness’ of the structural features observed in a model and describes the likelihood that a given model is of comparable quality to experimental structures. Model quality estimates based on the QMEAN scoring function were normalized with respect to the number of interactions. The resulting scoring function is independent of the size of the protein and may therefore be used to assess both monomers and entire oligomeric assemblies. Model quality scores for individual models are then expressed as ‘Z-scores’ in comparison to scores obtained for high-resolution crystal structures. We demonstrate the ability of the newly introduced QMEAN Z-score to detect experimentally solved protein structures containing significant errors, as well as to evaluate theoretical protein models.In a comprehensive QMEAN Z-score analysis of all experimental structures in the PDB, membrane proteins accumulate on one side of the score spectrum and thermostable proteins on the other. Proteins from the thermophilic organism Thermatoga maritima received significantly higher QMEAN Z-scores in a pairwise comparison with their homologous mesophilic counterparts, underlining the significance of the QMEAN Z-score as an estimate of protein stability.Availability: The Z-score calculation has been integrated in the QMEAN server available at: http://swissmodel.expasy.org/qmean.Contact:torsten.schwede@unibas.chSupplementary information:Supplementary data are available at Bioinformatics online.}",
    issn = {1367-4803},
    doi = {10.1093/bioinformatics/btq662},
    url = {https://doi.org/10.1093/bioinformatics/btq662},
    eprint = {http://oup.prod.sis.lan/bioinformatics/article-pdf/27/3/343/18529726/btq662.pdf},
}
@article{bertoni2017modeling,
  title={Modeling protein quaternary structure of homo-and hetero-oligomers beyond binary interactions by homology},
  author={Bertoni, Martino and Kiefer, Florian and Biasini, Marco and Bordoli, Lorenza and Schwede, Torsten},
  journal={Scientific reports},
  volume={7},
  number={1},
  pages={10480},
  year={2017},
  publisher={Nature Publishing Group}
}
@article{10.1093/bioinformatics/btu457,
    author = {Studer, Gabriel and Biasini, Marco and Schwede, Torsten},
    title = "{Assessing the local structural quality of transmembrane protein models using statistical potentials (QMEANBrane)}",
    journal = {Bioinformatics},
    volume = {30},
    number = {17},
    pages = {i505-i511},
    year = {2014},
    month = {08},
    abstract = "{Motivation: Membrane proteins are an important class of biological macromolecules involved in many cellular key processes including signalling and transport. They account for one third of genes in the human genome and \&gt;50\% of current drug targets. Despite their importance, experimental structural data are sparse, resulting in high expectations for computational modelling tools to help fill this gap. However, as many empirical methods have been trained on experimental structural data, which is biased towards soluble globular proteins, their accuracy for transmembrane proteins is often limited.Results: We developed a local model quality estimation method for membrane proteins (‘QMEANBrane’) by combining statistical potentials trained on membrane protein structures with a per-residue weighting scheme. The increasing number of available experimental membrane protein structures allowed us to train membrane-specific statistical potentials that approach statistical saturation. We show that reliable local quality estimation of membrane protein models is possible, thereby extending local quality estimation to these biologically relevant molecules.Availability and implementation: Source code and datasets are available on request.Contact:torsten.schwede@unibas.chSupplementary Information:Supplementary data are available at Bioinformatics online.}",
    issn = {1367-4803},
    doi = {10.1093/bioinformatics/btu457},
    url = {https://doi.org/10.1093/bioinformatics/btu457},
    eprint = {http://oup.prod.sis.lan/bioinformatics/article-pdf/30/17/i505/17150138/btu457.pdf},
}
@article{10.1093/nar/gky427,
    author = {Waterhouse, Andrew and Bertoni, Martino and Bienert, Stefan and Studer, Gabriel and Tauriello, Gerardo and Gumienny, Rafal and Heer, Florian T and de Beer, Tjaart A P and Rempfer, Christine and Bordoli, Lorenza and Lepore, Rosalba and Schwede, Torsten},
    title = "{SWISS-MODEL: homology modelling of protein structures and complexes}",
    journal = {Nucleic Acids Research},
    volume = {46},
    number = {W1},
    pages = {W296-W303},
    year = {2018},
    month = {05},
    abstract = "{Homology modelling has matured into an important technique in structural biology, significantly contributing to narrowing the gap between known protein sequences and experimentally determined structures. Fully automated workflows and servers simplify and streamline the homology modelling process, also allowing users without a specific computational expertise to generate reliable protein models and have easy access to modelling results, their visualization and interpretation. Here, we present an update to the SWISS-MODEL server, which pioneered the field of automated modelling 25 years ago and been continuously further developed. Recently, its functionality has been extended to the modelling of homo- and heteromeric complexes. Starting from the amino acid sequences of the interacting proteins, both the stoichiometry and the overall structure of the complex are inferred by homology modelling. Other major improvements include the implementation of a new modelling engine, ProMod3 and the introduction a new local model quality estimation method, QMEANDisCo. SWISS-MODEL is freely available at https://swissmodel.expasy.org.}",
    issn = {0305-1048},
    doi = {10.1093/nar/gky427},
    url = {https://doi.org/10.1093/nar/gky427},
    eprint = {http://oup.prod.sis.lan/nar/article-pdf/46/W1/W296/25110428/gky427.pdf},
}
@article{oliver2005using,
  title={Using reconfigurable hardware to accelerate multiple sequence alignment with ClustalW},
  author={Oliver, Tim and Schmidt, Bertil and Nathan, Darran and Clemens, Ralf and Maskell, Douglas},
  journal={Bioinformatics},
  volume={21},
  number={16},
  pages={3431--3432},
  year={2005},
  publisher={Oxford University Press}
}
@article{eramian2006composite,
  title={A composite score for predicting errors in protein structure models},
  author={Eramian, David and Shen, Min-yi and Devos, Damien and Melo, Francisco and Sali, Andrej and Marti-Renom, Marc A},
  journal={Protein Science},
  volume={15},
  number={7},
  pages={1653--1666},
  year={2006},
  publisher={Wiley Online Library}
}
@article{corpet1988multiple,
  title={Multiple sequence alignment with hierarchical clustering},
  author={Corpet, Florence},
  journal={Nucleic acids research},
  volume={16},
  number={22},
  pages={10881--10890},
  year={1988},
  publisher={Oxford University Press}
}
@article{li2015crystal,
  title={Crystal structures of translocator protein (TSPO) and mutant mimic of a human polymorphism},
  author={Li, Fei and Liu, Jian and Zheng, Yi and Garavito, R Michael and Ferguson-Miller, Shelagh},
  journal={Science},
  volume={347},
  number={6221},
  pages={555--558},
  year={2015},
  publisher={American Association for the Advancement of Science}
}
@article{10.1093/nar/gkw1099,
    author = {The UniProt Consortium },
    title = "{UniProt: the universal protein knowledgebase}",
    journal = {Nucleic Acids Research},
    volume = {45},
    number = {D1},
    pages = {D158-D169},
    year = {2016},
    month = {11},
    abstract = "{The UniProt knowledgebase is a large resource of protein sequences and associated detailed annotation. The database contains over 60 million sequences, of which over half a million sequences have been curated by experts who critically review experimental and predicted data for each protein. The remainder are automatically annotated based on rule systems that rely on the expert curated knowledge. Since our last update in 2014, we have more than doubled the number of reference proteomes to 5631, giving a greater coverage of taxonomic diversity. We implemented a pipeline to remove redundant highly similar proteomes that were causing excessive redundancy in UniProt. The initial run of this pipeline reduced the number of sequences in UniProt by 47 million. For our users interested in the accessory proteomes, we have made available sets of pan proteome sequences that cover the diversity of sequences for each species that is found in its strains and sub-strains. To help interpretation of genomic variants, we provide tracks of detailed protein information for the major genome browsers. We provide a SPARQL endpoint that allows complex queries of the more than 22 billion triples of data in UniProt (http://sparql.uniprot.org/). UniProt resources can be accessed via the website at http://www.uniprot.org/.}",
    issn = {0305-1048},
    doi = {10.1093/nar/gkw1099},
    url = {https://doi.org/10.1093/nar/gkw1099},
    eprint = {http://oup.prod.sis.lan/nar/article-pdf/45/D1/D158/23819877/gkw1099.pdf},
}
@article{setiawan2015role,
  title={Role of translocator protein density, a marker of neuroinflammation, in the brain during major depressive episodes},
  author={Setiawan, Elaine and Wilson, Alan A and Mizrahi, Romina and Rusjan, Pablo M and Miler, Laura and Rajkowska, Grazyna and Suridjan, Ivonne and Kennedy, James L and Rekkas, P Vivien and Houle, Sylvain and others},
  journal={JAMA psychiatry},
  volume={72},
  number={3},
  pages={268--275},
  year={2015},
  publisher={American Medical Association}
}
@article{van2016vivo,
  title={In vivo (R)-[11 C] PK11195 PET imaging of 18kDa translocator protein in recent onset psychosis},
  author={Van Der Doef, Thalia F and De Witte, Lot D and Sutterland, Arjen L and Jobse, Ellen and Yaqub, Maqsood and Boellaard, Ronald and De Haan, Lieuwe and Eriksson, Jonas and Lammertsma, Adriaan A and Kahn, Ren{\'e} S and others},
  journal={NPJ schizophrenia},
  volume={2},
  pages={16031},
  year={2016},
  publisher={Nature Publishing Group}
}

@article{beckers2018increased,
  title={Increased expression of translocator protein (TSPO) marks pro-inflammatory microglia but does not predict neurodegeneration},
  author={Beckers, Lien and Ory, Dieter and Geric, Ivana and Declercq, Lieven and Koole, Michel and Kassiou, Michael and Bormans, Guy and Baes, Myriam},
  journal={Molecular imaging and biology},
  volume={20},
  number={1},
  pages={94--102},
  year={2018},
  publisher={Springer}
}
@article{vivash2016imaging,
  title={Imaging microglial activation with TSPO PET: lighting up neurologic diseases?},
  author={Vivash, Lucy and O’Brien, Terence J},
  journal={Journal of Nuclear Medicine},
  volume={57},
  number={2},
  pages={165--168},
  year={2016},
  publisher={Soc Nuclear Med}
}
@article{crawshaw2017role,
  title={The role of TSPO PET in assessing neuroinflammation},
  author={Crawshaw, Ania A and Robertson, Neil P},
  journal={Journal of neurology},
  volume={264},
  number={8},
  pages={1825--1827},
  year={2017},
  publisher={Springer}
}
@article{turkheimer2015methodology,
  title={The methodology of TSPO imaging with positron emission tomography},
  author={Turkheimer, Federico E and Rizzo, Gaia and Bloomfield, Peter S and Howes, Oliver and Zanotti-Fregonara, Paolo and Bertoldo, Alessandra and Veronese, Mattia},
  journal={Biochemical Society transactions},
  volume={43},
  number={4},
  pages={586--592},
  year={2015},
  publisher={Portland Press Limited}
}
@article{zimmer2014tracking,
  title={Tracking neuroinflammation in Alzheimer’s disease: the role of positron emission tomography imaging},
  author={Zimmer, Eduardo Rigon and Leuzy, Antoine and Benedet, Andr{\'e}a Lessa and Breitner, John and Gauthier, Serge and Rosa-Neto, Pedro},
  journal={Journal of neuroinflammation},
  volume={11},
  number={1},
  pages={120},
  year={2014},
  publisher={BioMed Central}
}
@article{iannaccone2013vivo,
  title={In vivo microglia activation in very early dementia with Lewy bodies, comparison with Parkinson's disease},
  author={Iannaccone, S and Cerami, C and Alessio, M and Garibotto, Valentina and Panzacchi, A and Olivieri, S and Gelsomino, G and Moresco, RM and Perani, D},
  journal={Parkinsonism \& related disorders},
  volume={19},
  number={1},
  pages={47--52},
  year={2013},
  publisher={Elsevier}
}
@article{juvcaite2012kinetic,
  title={Kinetic analysis and test-retest variability of the radioligand [11 C](R)-PK11195 binding to TSPO in the human brain-a PET study in control subjects},
  author={Ju{\v{c}}aite, Aurelija and Csel{\'e}nyi, Zsolt and Arvidsson, Annie and {\AA}hlberg, Gabrielle and Julin, Per and Varn{\"a}s, Katarina and Stenkrona, Per and Andersson, Jan and Halldin, Christer and Farde, Lars},
  journal={EJNMMI research},
  volume={2},
  number={1},
  pages={15},
  year={2012},
  publisher={SpringerOpen}
}
@article{van2016vivo,
  title={In vivo (R)-[11 C] PK11195 PET imaging of 18kDa translocator protein in recent onset psychosis},
  author={Van Der Doef, Thalia F and De Witte, Lot D and Sutterland, Arjen L and Jobse, Ellen and Yaqub, Maqsood and Boellaard, Ronald and De Haan, Lieuwe and Eriksson, Jonas and Lammertsma, Adriaan A and Kahn, Ren{\'e} S and others},
  journal={NPJ schizophrenia},
  volume={2},
  pages={16031},
  year={2016},
  publisher={Nature Publishing Group}
}
@article{krieger2014yasara,
  title={YASARA View-molecular graphics for all devices-from smartphones to workstations},
  author={Krieger, Elmar and Vriend, Gert},
  journal={Bioinformatics},
  volume={30},
  number={20},
  pages={2981--2982},
  year={2014},
  publisher={Oxford University Press}
}
@article{zacharov2019zhores,
  title={'Zhores'--Petaflops supercomputer for data-driven modeling, machine learning and artificial intelligence installed in Skolkovo Institute of Science and Technology},
  author={Zacharov, Igor and Arslanov, Rinat and Gunin, Maxim and Stefonishin, Daniil and Pavlov, Sergey and Panarin, Oleg and Maliutin, Anton and Rykovanov, Sergey and Fedorov, Maxim},
  journal={arXiv preprint arXiv:1902.07490},
  year={2019}
}
@article{lindorff2010improved,
  title={Improved side-chain torsion potentials for the Amber ff99SB protein force field},
  author={Lindorff-Larsen, Kresten and Piana, Stefano and Palmo, Kim and Maragakis, Paul and Klepeis, John L and Dror, Ron O and Shaw, David E},
  journal={Proteins: Structure, Function, and Bioinformatics},
  volume={78},
  number={8},
  pages={1950--1958},
  year={2010},
  publisher={Wiley Online Library}
}
@article{schmidt2012lambada,
  title={LAMBADA and InflateGRO2: efficient membrane alignment and insertion of membrane proteins for molecular dynamics simulations},
  author={Schmidt, Thomas H and Kandt, Christian},
  journal={Journal of chemical information and modeling},
  volume={52},
  number={10},
  pages={2657--2669},
  year={2012},
  publisher={ACS Publications}
}
@article{parrinello1981polymorphic,
  title={Polymorphic transitions in single crystals: A new molecular dynamics method},
  author={Parrinello, Michele and Rahman, Aneesur},
  journal={Journal of Applied physics},
  volume={52},
  number={12},
  pages={7182--7190},
  year={1981},
  publisher={AIP}
}
@article{trott2010autodock,
  title={AutoDock Vina: improving the speed and accuracy of docking with a new scoring function, efficient optimization, and multithreading},
  author={Trott, Oleg and Olson, Arthur J},
  journal={Journal of computational chemistry},
  volume={31},
  number={2},
  pages={455--461},
  year={2010},
  publisher={Wiley Online Library}
}
@article{frischpittsburgh,
  title={Pittsburgh PA, Pople JA (2009) Gaussian 09, revision A02},
  author={Frisch, MJ and Trucks, GW and Schlegel, HB and Scuseria, GE and Robb, MA and Cheeseman, JR and Montgomery Jr, JA and Vreven, T and Kudin, KN and Burant, JC and others},
  journal={Gaussian Inc, Wallingford}
}
@article{da2012acpype,
  title={ACPYPE-Antechamber python parser interface},
  author={da Silva, Alan W Sousa and Vranken, Wim F},
  journal={BMC research notes},
  volume={5},
  number={1},
  pages={367},
  year={2012},
  publisher={BioMed Central}
}
@article{pettersen2004ucsf,
  title={UCSF Chimera-a visualization system for exploratory research and analysis},
  author={Pettersen, Eric F and Goddard, Thomas D and Huang, Conrad C and Couch, Gregory S and Greenblatt, Daniel M and Meng, Elaine C and Ferrin, Thomas E},
  journal={Journal of computational chemistry},
  volume={25},
  number={13},
  pages={1605--1612},
  year={2004},
  publisher={Wiley Online Library}
}
@article{wang2004development,
  title={Development and testing of a general amber force field},
  author={Wang, Junmei and Wolf, Romain M and Caldwell, James W and Kollman, Peter A and Case, David A},
  journal={Journal of computational chemistry},
  volume={25},
  number={9},
  pages={1157--1174},
  year={2004},
  publisher={Wiley Online Library}
} 
@article{schrodinger2015pymol,
  title={The PyMOL molecular graphics system, version 1.8},
  author={Schrodinger, LLC},
  journal={Schrodinger LLC, New York, NY},
  year={2015}
}
@article{humphrey1996vmd,
  title={VMD: visual molecular dynamics},
  author={Humphrey, William and Dalke, Andrew and Schulten, Klaus},
  journal={Journal of molecular graphics},
  volume={14},
  number={1},
  pages={33--38},
  year={1996},
  publisher={Elsevier}
}
@article{vsali1993comparative,
  title={Comparative protein modelling by satisfaction of spatial restraints},
  author={{\v{S}}ali, Andrej and Blundell, Tom L},
  journal={Journal of molecular biology},
  volume={234},
  number={3},
  pages={779--815},
  year={1993},
  publisher={Elsevier}
}
@misc{eisenberg1997verify3d,
  title={VERIFY3D: Assessment of protein models with three-dimensional profiles In: Enzymology BM in, editor},
  author={Eisenberg, D and L{\"u}thy, R and Bowie, JU},
  year={1997},
  publisher={Academic Press}
}
@article{jaremko2014toward,
  title={Toward the functional oligomerization state of tryptophan-rich sensory proteins},
  author={Jaremko, {\L}ukasz and Jaremko, Mariusz and Becker, Stefan and Zweckstetter, Markus},
  journal={Protein Science},
  volume={23},
  number={8},
  pages={1154--1160},
  year={2014},
  publisher={Wiley Online Library}
}

@article{iatmanen2019characterization,
  title={Characterization of the high-affinity drug ligand binding site of mouse recombinant TSPO},
  author={Iatmanen-Harbi, Soria and Papadopoulos, Vassilios and Lequin, Olivier and Lacapere, Jean-Jacques and others},
  journal={International journal of molecular sciences},
  volume={20},
  number={6},
  pages={1444},
  year={2019},
  publisher={Multidisciplinary Digital Publishing Institute}
}

@article{madeira2019embl,
  title={The EMBL-EBI search and sequence analysis tools APIs in 2019},
  author={Madeira, F{\'a}bio and Park, Young Mi and Lee, Joon and Buso, Nicola and Gur, Tamer and Madhusoodanan, Nandana and Basutkar, Prasad and Tivey, Adrian RN and Potter, Simon C and Finn, Robert D and others},
  journal={Nucleic acids research},
  volume={47},
  number={W1},
  pages={W636--W641},
  year={2019},
  publisher={Oxford University Press}
}

@article{li2013characterization,
  title={Characterization and modeling of the oligomeric state and ligand binding behavior of purified translocator protein 18 kDa from Rhodobacter sphaeroides},
  author={Li, Fei and Xia, Yan and Meiler, Jens and Ferguson-Miller, Shelagh},
  journal={Biochemistry},
  volume={52},
  number={34},
  pages={5884--5899},
  year={2013},
  publisher={ACS Publications}
}

@article{uniprot2019uniprot,
  title={UniProt: a worldwide hub of protein knowledge},
  author={UniProt Consortium},
  journal={Nucleic acids research},
  volume={47},
  number={D1},
  pages={D506--D515},
  year={2019},
  publisher={Oxford University Press}
}

@article{bruno2019unbinding,
  title={Unbinding of translocator protein 18 kda (tspo) ligands: From in vitro residence time to in vivo efficacy via in silico simulations},
  author={Bruno, Agostino and Barresi, Elisabetta and Simola, Nicola and Da Pozzo, Eleonora and Costa, Barbara and Novellino, Ettore and Da Settimo, Federico and Martini, Claudia and Taliani, Sabrina and Cosconati, Sandro},
  journal={ACS chemical neuroscience},
  volume={10},
  number={8},
  pages={3805--3814},
  year={2019},
  publisher={ACS Publications}
}

@article{issop2016translocator,
  title={Translocator protein-mediated stabilization of mitochondrial architecture during inflammation stress in colonic cells},
  author={Issop, Leeyah and Ostuni, Mariano A and Lee, Sunghoon and Laforge, Mireille and P{\'e}ranzi, Gabriel and Rustin, Pierre and Benoist, Jean-Fran{\c{c}}ois and Estaquier, J{\'e}rome and Papadopoulos, Vassilios and Lacap{\`e}re, Jean-Jacques},
  journal={PloS one},
  volume={11},
  number={4},
  pages={e0152919},
  year={2016},
  publisher={Public Library of Science San Francisco, CA USA}
}

@article{fantini2016molecular,
  title={Molecular mechanisms of protein-cholesterol interactions in plasma membranes: Functional distinction between topological (tilted) and consensus (CARC/CRAC) domains},
  author={Fantini, Jacques and Di Scala, Coralie and Baier, Carlos J and Barrantes, Francisco J},
  journal={Chemistry and physics of lipids},
  volume={199},
  pages={52--60},
  year={2016},
  publisher={Elsevier}
}

@article{hallermayer-membranes1974,
  title={Lipid composition of mitochondrial outer and inner membranes of Neurospora crassa},
  author={Hallermayer Gerhard and Neupert Walter},
  journal={Hoppe-Seyler's Zeitschrift für physiologische Chemie},
  volume={},
  number={},
  pages={279-288},
  year={1974},
}

@article{blank1976effect,
  title={The effect of cholesterol on the viscosity of protein-lipid monolayers},
  author={Blank Martin and Soo Lily},
  journal={Chemistry and physics of lipids},
  volume={17},
  number={4},
  pages={416--422},
  year={1976},
  publisher={Elsevier}
}

@article{dahl2012bendix,
  title={Bendix: intuitive helix geometry analysis and abstraction},
  author={Dahl, Anna Caroline E and Chavent, Matthieu and Sansom, Mark SP},
  journal={Bioinformatics},
  volume={28},
  number={16},
  pages={2193--2194},
  year={2012},
  publisher={Oxford University Press}
}
@article{li2015identification,
  title={Identification of a key cholesterol binding enhancement motif in translocator protein 18 kDa},
  author={Li, Fei and Liu, Jian and Valls, Lance and Hiser, Carrie and Ferguson-Miller, Shelagh},
  journal={Biochemistry},
  volume={54},
  number={7},
  pages={1441--1443},
  year={2015},
  publisher={ACS Publications}
}
@article{si2020impact,
  title={Impact of Cholesterol on the Stability of Monomeric and Dimeric Forms of the Translocator Protein TSPO: A Molecular Simulation Study},
  author={Si Chaib, Zeineb and Marchetto, Alessandro and Dishnica, Klevia and Carloni, Paolo and Giorgetti, Alejandro and Rossetti, Giulia},
  journal={Molecules},
  volume={25},
  number={18},
  pages={4299},
  year={2020},
  publisher={Multidisciplinary Digital Publishing Institute}
}
@article{rohmer1984distribution,
  title={Distribution of hopanoid triterpenes in prokaryotes},
  author={Rohmer, Michel and Bouvier-Nave, Pierrette and Ourisson, Guy},
  journal={Microbiology},
  volume={130},
  number={5},
  pages={1137--1150},
  year={1984},
  publisher={Microbiology Society}
}
@article{hinsen2015construction,
  title={Construction and validation of an atomic model for bacterial TSPO from electron microscopy density, evolutionary constraints, and biochemical and biophysical data},
  author={Hinsen, Konrad and Vaitinadapoule, Aurore and Ostuni, Mariano A and Etchebest, Catherine and Lacapere, Jean-Jacques},
  journal={Biochimica et Biophysica Acta (BBA)-Biomembranes},
  volume={1848},
  number={2},
  pages={568--580},
  year={2015},
  publisher={Elsevier}
}
@article{yeliseev2000tspo,
  title={TspO of Rhodobacter sphaeroides A STRUCTURAL AND FUNCTIONAL MODEL FOR THE MAMMALIAN PERIPHERAL BENZODIAZEPINE RECEPTOR},
  author={Yeliseev, Alexei A and Kaplan, Samuel},
  journal={Journal of Biological Chemistry},
  volume={275},
  number={8},
  pages={5657--5667},
  year={2000},
  publisher={ASBMB}
}
@article{rao2020versatile,
  title={Versatile dimerisation process of translocator protein (TSPO) revealed by an extensive sampling based on a coarse-grained dynamics study},
  author={Rao, Rajas and Diharce, Julien and Dugu{\'e}, B{\'e}r{\'e}nice and Ostuni, Mariano A and Cadet, Fr{\'e}d{\'e}ric and Etchebest, Catherine},
  journal={Journal of Chemical Information and Modeling},
  volume={60},
  number={8},
  pages={3944--3957},
  year={2020},
  publisher={ACS Publications}
}

@article{mizrahi2012translocator,
  title={Translocator protein (18 kDa) polymorphism (rs6971) explains in-vivo brain binding affinity of the PET radioligand [18F]-FEPPA},
  author={Mizrahi, Romina and Rusjan, Pablo M and Kennedy, James and Pollock, Bruce and Mulsant, Benoit and Suridjan, Ivonne and De Luca, Vincenzo and Wilson, Alan A and Houle, Sylvain},
  journal={Journal of Cerebral Blood Flow \& Metabolism},
  volume={32},
  number={6},
  pages={968--972},
  year={2012},
  publisher={SAGE Publications Sage UK: London, England}
}
